# Supplementary material for: Perceived Occupational Noise Exposure and Depression in Young Finnish Adults
Source: Int J Environ Res Public Health. 2023 Mar 9;20(6):4850. doi: 10.3390/ijerph20064850 (PMC10049187; doi:10.3390/ijerph20064850)
Supplement: Supplementary file 1 [file ijerph-20-04850-s001.zip]

Archive with 2 entries (2 files):
- FT12_17 year-old twin's questionnaire.pdf
- FT12_21-24y_Homequestionnaire Intensive sample.pdf
